# Supplementary material for: Finite Temperature String with Order Parameter as Collective Variables for Molecular Crystal: A Case of Polymorphic Transformation of TNT under External Electric Field
Source: Molecules. 2024 May 29;29(11):2549. doi: 10.3390/molecules29112549 (PMC11173574; doi:10.3390/molecules29112549)
Supplement: Supplementary file 1 [file molecules-29-02549-s001.zip]

Archive with 1 entries (1 files):
- molecules-2999487-supplementary.pdf
